# Supplementary material for: An integrated analysis tool for analyzing hybridization intensities and genotypes using new-generation population-optimized human arrays
Source: BMC Genomics. 2016 Mar 31;17:266. doi: 10.1186/s12864-016-2478-8 (PMC4815280; doi:10.1186/s12864-016-2478-8)
Supplement: Additional file 15: — Sequence information of the primers used for qPCR. (XLSX 11 kb) [file 12864_2016_2478_MOESM15_ESM.xlsx]

## Sheet: 工作表1
	Region	physical position	primer sequence(5'-3')	product size(bp)
(MPP4)	1	chr8:128,548,712-128,548,812	F-CCCTGTGGGCCAGAAATTAATAG	101
			R-TTAGAGGTATGTTCAAGGAAAACACCTA
	2	chr2:228,813,220-228,813,320	F-TTGTGGACATTTAGGAAGGCTAATT	101
			R-GTGGGAGTTATCAGGATTACAAGTCA
	3	chr4:93,980,487-93,980,667	F-AGGGAGAGTTCCTAAATTCAACATGA	181
			R-AGGTGACACTTGACAATATCTGCATAC
	4	chr15:71,630,915-71,631,015	F-GGAGGTAGTTGACAGAGGAGTTACAA	101
			R-TAACCAAGCCCAAACAACAGAAC
	5	chr6:67,025,247-67,025,321	F-GTGTTTGAGAGAAATGCACCCTCTA	75
			R-GCATTCACTTATCTTACAAAATCATATGC
	6	chr14:95,137,294-95,137,444	F-CATCAGATGGAGATGACTGTCATGA	151
			R-CACATTTTCCCCGGGTATCTAC
